# Supplementary material for: Novel Syngeneic Cell Lines for Studying High-Risk BRAFV600E-Driven Colorectal Cancer In Vivo
Source: Cancer Res Commun. 2026 Feb 16;6(2):320–39. doi: 10.1158/2767-9764.CRC-25-0599 (PMC13037773; doi:10.1158/2767-9764.CRC-25-0599)
Supplement: Supplementary Table S2 — Whole exome sequencing data [file crc-25-0599_supplementary_table_s2_suppst2.xlsx]

## Sheet: Suppl. Table 1
Supplementary Table S2. Whole Exome Sequencing
All variants which are only in NaJa-D
unique_id	Gene.refGene	AAChange.refGene	ExonicFunc.refGene
1_116117649_A_C	Cntnap5a	Cntnap5a:NM_001077425:exon7:c.A994C:p.N332H,Cntnap5a:NM_001371013:exon7:c.A994C:p.N332H	nonsynonymous SNV
4_52611067_C_A	Toporsl	Toporsl:NM_001356293:exon2:c.C959A:p.T320N,Toporsl:NM_026652:exon2:c.C959A:p.T320N	nonsynonymous SNV
5_31200673_-_TACTACCATGTCCTGTGATTAAAGTCAATGGGAAACT	Zfp513	Zfp513:NM_001177901:exon2:c.354_355insAGTTTCCCATTGACTTTAATCACAGGACATGGTAGTA:p.Q119Sfs*21,Zfp513:NM_175311:exon3:c.360_361insAGTTTCCCATTGACTTTAATCACAGGACATGGTAGTA:p.Q121Sfs*21	frameshift insertion
5_121353556_G_A	Hectd4	Hectd4:NM_181421:exon63:c.G11056A:p.E3686K	nonsynonymous SNV
6_149328311_T_C	Resf1	Resf1:NM_001289662:exon3:c.T2854C:p.C952R,Resf1:NM_026054:exon3:c.T2854C:p.C952R,Resf1:NM_001289661:exon4:c.T2854C:p.C952R	nonsynonymous SNV
7_108081276_G_T	Olfr481	Olfr481:NM_146925:exon1:c.G481T:p.G161C	nonsynonymous SNV
8_16233022_A_T	Csmd1	Csmd1:NM_053171:exon14:c.T1919A:p.V640D	nonsynonymous SNV
11_23281324_AATATC_-	Xpo1	Xpo1:NM_001035226:exon12:c.907_912del:p.N303_I304del,Xpo1:NM_134014:exon12:c.907_912del:p.N303_I304del	nonframeshift deletion
11_71172132_A_C	Nlrp1b	Nlrp1b:NM_001162414:exon4:c.T2101G:p.C701G,Nlrp1b:NM_001040696:exon5:c.T2092G:p.C698G	nonsynonymous SNV
11_71217389_GA_AG	Nlrp1b	Nlrp1b:NM_001040696:exon3:c.1284_1285delinsCT:p.L429F	nonframeshift substitution
15_76105236_A_G	Eppk1	Eppk1:NM_144848:exon2:c.T7444C:p.C2482R	nonsynonymous SNV
15_103242939_A_G	Hnrnpa1	Hnrnpa1:NM_001039129:exon8:c.A769G:p.S257G	nonsynonymous SNV
All variants which are only in NaJa-F
unique_id	Gene.refGene	AAChange.refGene	ExonicFunc.refGene
1_85577329_A_C	Sp110	Sp110:NM_030194:exon12:c.T1301G:p.F434C,Sp110:NM_175397:exon13:c.T1301G:p.F434C	nonsynonymous SNV
1_150105021_A_G	Ptgs2	Ptgs2:NM_011198:exon9:c.A1337G:p.Y446C	nonsynonymous SNV
1_162964076_T_A	Fmo3	Fmo3:NM_008030:exon6:c.A631T:p.T211S	nonsynonymous SNV
2_84856792_A_G	Slc43a1	Slc43a1:NM_001083809:exon8:c.A985G:p.I329V,Slc43a1:NM_001081349:exon9:c.A1036G:p.I346V,Slc43a1:NM_024497:exon9:c.A907G:p.I303V	nonsynonymous SNV
2_90296803_A_G	Olfr1273-ps	UNKNOWN	unknown
2_112092027_C_T	Olfr1314	Olfr1314:NM_146450:exon1:c.G673A:p.V225I	nonsynonymous SNV
5_104522279_G_C	Thoc2l	Thoc2l:NM_001166581:exon2:c.G4666C:p.E1556Q	nonsynonymous SNV
6_23410016_A_-	Cadps2	Cadps2:NM_001252107:exon14:c.2216delT:p.F739Sfs*7	frameshift deletion
6_141567465_G_T	Slco1c1	Slco1c1:NM_001177772:exon14:c.G1816T:p.A606S,Slco1c1:NM_021471:exon14:c.G1819T:p.A607S	nonsynonymous SNV
7_86489058_C_A	Olfr298	Olfr298:NM_001011751:exon1:c.G492T:p.M164I	nonsynonymous SNV
7_103321197_T_G	Olfr597	Olfr597:NM_001011845:exon1:c.T785G:p.F262C	nonsynonymous SNV
8_35476568_-_CTAAGTGATTCCAGTAAGACCGATGCAGAACTCTGAAAA	Eri1	Eri1:NM_026067:exon5:c.570_571insTTTTCAGAGTTCTGCATCGGTCTTACTGGAATCACTTAG:p.D191_K345delinsFSEFCIGLTGIT	stopgain
9_106718917_T_G	Rad54l2	Rad54l2:NM_030730:exon6:c.A821C:p.H274P	nonsynonymous SNV
11_55282904_T_C	Fat2	Fat2:NM_001029988:exon9:c.A6982G:p.T2328A	nonsynonymous SNV
11_71182527_GT_AC	Nlrp1b	Nlrp1b:NM_001162414:exon2:c.488_489delinsGT:p.H163R	nonframeshift substitution
12_102785713_C_T	Btbd7	Btbd7:NM_001377026:exon11:c.G2791A:p.G931S,Btbd7:NM_172806:exon12:c.G2791A:p.G931S	nonsynonymous SNV
13_119492809_C_T	Tmem267	Tmem267:NM_001370626:exon2:c.C106T:p.L36F	nonsynonymous SNV
14_51455971_A_C	Vmn2r89	Vmn2r89:NM_001378723:exon3:c.A777C:p.Q259H,Vmn2r89:NM_001385186:exon3:c.A777C:p.Q259H,Vmn2r89:NM_009486:exon3:c.A777C:p.Q259H,Vmn2r89:NM_009487:exon3:c.A777C:p.Q259H	nonsynonymous SNV
15_23436507_A_G	Cdh18	Cdh18:NM_001081299:exon9:c.A1448G:p.D483G	nonsynonymous SNV
16_3959451_T_G	Nlrc3	Nlrc3:NM_175547:exon2:c.A35C:p.N12T,Nlrc3:NM_001081280:exon5:c.A2150C:p.N717T	nonsynonymous SNV
17_37795542_T_C	Olfr123	Olfr123:NM_146630:exon1:c.T97C:p.Y33H	nonsynonymous SNV
19_21598334_-_GGAATAACGATCTCTTCTTTCTTTCCACATTTGGCACAAA	1110059E24Rik	1110059E24Rik:NM_025423:exon4:c.323_324insTTTGTGCCAAATGTGGAAAGAAAGAAGAGATCGTTATTCC:p.F109Lfs*15	frameshift insertion
All variants which are only in NaJa-G
unique_id	Gene.refGene	AAChange.refGene	ExonicFunc.refGene
2_88817566_A_C	Olfr1202	Olfr1202:NM_146462:exon2:c.A394C:p.T132P	nonsynonymous SNV
2_151657480_G_T	Rad21l	Rad21l:NM_001276400:exon7:c.C800A:p.T267K	nonsynonymous SNV
3_68692036_G_T	Il12a	Il12a:NM_008351:exon2:c.G30T:p.L10F,Il12a:NM_001159424:exon3:c.G93T:p.L31F	nonsynonymous SNV
5_109363630_A_C	Vmn2r16	Vmn2r16:NM_001104627:exon6:c.A1702C:p.T568P,Vmn2r16:NM_001385189:exon6:c.A1699C:p.T567P	nonsynonymous SNV
5_129794408_A_T	Cct6a	UNKNOWN	unknown
6_51457942_C_G	Nfe2l3	Nfe2l3:NM_010903:exon4:c.C1481G:p.P494R	nonsynonymous SNV
6_113817225_G_T	Atp2b2	Atp2b2:NM_001036684:exon3:c.C320A:p.T107K,Atp2b2:NM_001347365:exon4:c.C320A:p.T107K,Atp2b2:NM_009723:exon5:c.C320A:p.T107K	nonsynonymous SNV
6_132951811_C_G	Tas2r129	Tas2r129:NM_207029:exon1:c.C710G:p.T237S	nonsynonymous SNV
7_10092285_G_A	Vmn2r51	Vmn2r51:NM_001105179:exon5:c.C1534T:p.P512S	nonsynonymous SNV
7_57591513_A_C	Gabrb3	Gabrb3:NM_001038701:exon2:c.A113C:p.K38T,Gabrb3:NM_008071:exon2:c.A113C:p.K38T	nonsynonymous SNV
7_85136259_T_C	Vmn2r67	Vmn2r67:NM_001102579:exon6:c.A2537G:p.K846R	nonsynonymous SNV
8_12848812_T_C	Atp11a	Atp11a:NM_001293667:exon23:c.T2686C:p.F896L,Atp11a:NM_001293668:exon23:c.T2686C:p.F896L,Atp11a:NM_015804:exon23:c.T2686C:p.F896L	nonsynonymous SNV
8_104530438_C_G	Nae1	Nae1:NM_144931:exon2:c.G112C:p.A38P	nonsynonymous SNV
11_46843147_G_A	Timd4	Timd4:NM_178759:exon9:c.G976A:p.V326I	nonsynonymous SNV
11_105139609_A_G	Mettl2	Mettl2:NM_172567:exon9:c.A1010G:p.N337S	nonsynonymous SNV
14_49960976_G_A	Olfr724	Olfr724:NM_146492:exon1:c.C95T:p.T32I	nonsynonymous SNV
14_121609195_G_A	Dock9	Dock9:NM_001081039:exon30:c.C3235T:p.P1079S,Dock9:NM_001128307:exon30:c.C3277T:p.P1093S,Dock9:NM_001128308:exon30:c.C3277T:p.P1093S,Dock9:NM_001347596:exon30:c.C3235T:p.P1079S,Dock9:NM_134074:exon30:c.C3241T:p.P1081S	nonsynonymous SNV
15_37937334_G_T	Rrm2b	Rrm2b:NM_001357022:exon6:c.C524A:p.A175D,Rrm2b:NM_001357023:exon6:c.C404A:p.A135D,Rrm2b:NM_199476:exon6:c.C566A:p.A189D	nonsynonymous SNV
X_37470326_C_G	Rhox3c	Rhox3c:NM_001102457:exon2:c.C209G:p.A70G	nonsynonymous SNV
X_37470329_G_A	Rhox3c	Rhox3c:NM_001102457:exon2:c.G212A:p.R71K	nonsynonymous SNV
All variants which are common to all NaJas
unique_id	Gene.refGene	AAChange.refGene	ExonicFunc.refGene
2_58906391_T_G	Ccdc148	Ccdc148:NM_001362393:exon11:c.A1226C:p.K409T,Ccdc148:NM_001362394:exon11:c.A1007C:p.K336T,Ccdc148:NM_001001178:exon12:c.A1142C:p.K381T,Ccdc148:NM_001372501:exon12:c.A1358C:p.K453T	nonsynonymous SNV
4_146124264_C_T	Zfp987	Zfp987:NM_001037926:exon4:c.C265T:p.L89F	nonsynonymous SNV
11_58390233_-_AATCACCAACAGTTCCCTCGCCTCTGTTACCCCACA	Lypd8	Lypd8:NM_001330197:exon6:c.620_621insAATCACCAACAGTTCCCTCGCCTCTGTTACCCCACA:p.N210_T211insSSLASVTPQITN,Lypd8:NM_027339:exon6:c.620_621insAATCACCAACAGTTCCCTCGCCTCTGTTACCCCACA:p.N210_T211insSSLASVTPQITN,Lypd8:NM_001083884:exon7:c.620_621insAATCACCAACAGTTCCCTCGCCTCTGTTACCCCACA:p.N210_T211insSSLASVTPQITN	nonframeshift insertion
11_58566695_A_T	Olfr224	Olfr224:NM_207695:exon4:c.T649A:p.S217T	nonsynonymous SNV
11_58923927_-_AAG	Btnl10	Btnl10:NM_001363414:exon6:c.1432_1433insAAG:p.K478_D479insE	nonframeshift insertion
11_67297486_AT_CC	Myh8	Myh8:NM_177369:exon24:c.2972_2973delinsCC:p.N991T	nonframeshift substitution
11_67855719_-_GGGCAGGGGATGAACCTC	Usp43	Usp43:NM_001291049:exon15:c.3145_3146insGAGGTTCATCCCCTGCCC:p.A1048_L1049insRGSSPA,Usp43:NM_173754:exon15:c.3160_3161insGAGGTTCATCCCCTGCCC:p.A1053_L1054insRGSSPA	nonframeshift insertion
11_70650820_-_ACAGGGA	Rnf167	Rnf167:NM_001363134:exon8:c.364_365insACAGGGA:p.L122Hfs*42,Rnf167:NM_027445:exon8:c.727_728insACAGGGA:p.L243Hfs*42,Rnf167:NM_001316728:exon9:c.364_365insACAGGGA:p.L122Hfs*42	frameshift insertion
11_70650822_TC_-	Rnf167	Rnf167:NM_001363134:exon8:c.366_367del:p.R123Sfs*38,Rnf167:NM_027445:exon8:c.729_730del:p.R244Sfs*38,Rnf167:NM_001316728:exon9:c.366_367del:p.R123Sfs*38	frameshift deletion
17_46208096_A_T	Xpo5	Xpo5:NM_028198:exon5:c.A460T:p.M154L	nonsynonymous SNV
