# Supplementary material for: Novel Syngeneic Cell Lines for Studying High-Risk BRAFV600E-Driven Colorectal Cancer In Vivo
Source: Cancer Res Commun. 2026 Feb 16;6(2):320–39. doi: 10.1158/2767-9764.CRC-25-0599 (PMC13037773; doi:10.1158/2767-9764.CRC-25-0599)
Supplement: Supplementary Table S3 — Table S3. Apoptosis hallmark genes in RNA-seq of encorafenib-treated NaJa cells [file crc-25-0599_supplementary_table_s3_suppst3.xlsx]

## Sheet: Supplementary Table 2
Supplementary Table S3. Apoptosis hallmark genes in RNA-seq of encorafenib-treated NaJa cells
	NaJa-D				NaJa-F				NaJa-G
	1d		5d		1d		5d		1d		5d
	log2fc	adj. P-Value	log2fc	adj. P-Value	log2fc	adj. P-Value	log2fc	adj. P-Value	log2fc	adj. P-Value	log2fc	adj. P-Value
Add1	0.370486	8.27172e-08	0.120236	0.0343844	0.361581	3.57397e-07	0.0607822	0.427494	0.662687	3.25058e-13	0.199824	0.0015935
Aifm3	0.952083	1.36764e-05	0.863365	3.61925e-05	0.513445	0.0400979	1.00454	0.00142326	-0.0911277	0.811071	1.36617	0.0031995
Ank	-0.831304	1.46067e-11	-1.02825	2.51437e-13	-0.195422	0.0180056	-0.241953	0.0170033	0.285483	0.000235003	-0.416318	1.13801e-05
Anxa1	0.847193	2.58597e-12	0.556339	1.35426e-08	0.760174	7.04938e-11	0.624693	3.87087e-08	1.1637	2.96339e-16	0.873951	4.18311e-12
App	0.263479	0.00280138	0.301595	0.00111521	0.40088	3.53914e-05	0.386097	0.000374609	0.906396	3.33398e-12	0.881579	2.0058e-10
Atf3	0.491985	5.75999e-06	0.952682	8.07697e-12	0.442971	1.30028e-05	0.756188	2.07727e-08	0.518012	1.84343e-06	1.7569	5.47574e-14
Avpr1a	#N/A	#N/A	#N/A	#N/A	#N/A	#N/A	#N/A	#N/A	#N/A	#N/A	#N/A	#N/A
Bax	-0.142595	0.0800239	0.0836759	0.323985	-0.0354927	0.696192	-0.0635182	0.588116	-0.256098	0.000984683	-0.145019	0.0874811
Bcap31	-0.322081	0.000853722	0.0112978	0.918679	0.0395639	0.708914	0.0211947	0.887623	0.0753329	0.396728	-0.0216687	0.842092
Bcl10	0.0978325	0.260318	0.436944	8.72002e-06	0.229592	0.00388157	0.289301	0.00230443	0.212238	0.00416268	0.433974	7.22232e-06
Bcl2l1	-0.0435858	0.644263	0.0386235	0.715409	0.106825	0.286121	-0.0206955	0.893077	0.250037	0.00549211	0.178196	0.0720405
Bcl2l10	#N/A	#N/A	#N/A	#N/A	#N/A	#N/A	#N/A	#N/A	#N/A	#N/A	#N/A	#N/A
Bcl2l11	0.0573397	0.552418	-0.142884	0.116942	-0.016268	0.886348	0.16044	0.164397	1.50815	7.44498e-17	-0.310577	0.00129989
Bcl2l2	0.717689	0.00354278	-0.154513	0.639359	-0.65456	0.0875204	0.385499	0.349954	-1.14076	0.000660592	-0.450109	0.155377
Bgn	-0.566484	0.0118774	-0.628827	0.00374297	0.0975432	0.617299	0.0582392	0.840986	0.0877257	0.279212	1.05353	2.36354e-11
Bid	0.810389	3.49317e-13	0.732109	1.00272e-12	0.592403	9.90906e-11	0.542435	1.11482e-08	1.28623	3.93106e-19	1.54064	4.29104e-19
Bik	1.1237	0.000735311	1.5122	1.48471e-07	1.00945	2.18626e-05	1.35865	2.11421e-07	1.09038	0.000790537	1.59553	1.19201e-05
Birc3	0.546492	0.000152532	0.505913	6.08474e-05	0.413125	0.000133658	0.466973	0.000178001	0.83467	3.70243e-10	0.739162	3.29724e-08
Bmf	1.73113	8.04815e-10	0.281846	0.034543	0.821392	0.00178219	0.253105	0.314905	2.74165	8.54795e-16	-1.07812	1.8083e-08
Bmp2	-1.05747	1.95096e-09	-0.700813	2.85238e-06	-0.575781	5.0551e-05	-0.635286	0.000106343	0.214388	0.0791517	-0.614976	6.30661e-05
Bnip3l	0.245615	0.0122834	0.152871	0.0987685	0.282842	0.00302788	0.14531	0.205054	0.966017	1.45472e-12	0.215258	0.0218377
Brca1	-0.633204	4.87179e-09	-0.84405	3.20182e-11	-0.399515	1.49521e-05	-0.230755	0.0183106	-1.1248	1.33729e-14	-0.823574	1.21503e-10
Btg2	1.71721	1.68747e-11	1.48519	4.29044e-12	1.06237	3.8746e-10	0.885212	1.67749e-07	2.25669	1.88636e-18	0.785705	4.34183e-09
Btg3	-0.107533	0.254177	0.146569	0.111017	-0.246038	0.00583548	-0.0704481	0.579796	-0.929616	3.44478e-12	0.263213	0.00380301
Casp1	#N/A	#N/A	#N/A	#N/A	#N/A	#N/A	#N/A	#N/A	#N/A	#N/A	#N/A	#N/A
Casp2	-0.105518	0.299231	-0.243745	0.0185433	-0.234031	0.0271246	-0.111295	0.419184	-0.703682	1.89248e-08	-0.497095	2.7007e-05
Casp3	-0.900964	1.25543e-12	-0.765891	2.47969e-11	-0.671103	1.91658e-10	-0.666558	4.1944e-09	-1.24656	4.18768e-17	-0.876736	2.09012e-12
Casp4	1.28685	0.00780256	2.16894	6.11028e-05	1.28628	0.00396107	1.62083	0.00150204	2.28429	0.000147252	3.18592	5.07664e-05
Casp6	0.176508	0.0807299	0.301798	0.00178159	0.171646	0.0256109	0.109955	0.259277	0.502889	4.99925e-09	0.212562	0.0041251
Casp7	0.717246	4.55826e-06	0.768626	4.64454e-07	0.506591	1.5439e-05	0.534036	9.68825e-05	0.400306	0.00570411	1.05729	2.40012e-07
Casp8	0.285539	0.000184924	0.218212	0.00420082	0.168128	0.0210043	0.0489066	0.640797	0.100785	0.122274	0.337064	7.48822e-05
Casp9	0.302652	0.000168705	0.163088	0.0145995	0.190155	0.0063627	0.0722682	0.421422	0.334254	2.98692e-06	0.0928018	0.157395
Cav1	-0.678493	4.02782e-08	-0.295763	0.0032596	-0.0622749	0.555389	-0.175477	0.153019	0.178487	0.050621	0.436789	0.000152027
Ccna1	#N/A	#N/A	#N/A	#N/A	#N/A	#N/A	#N/A	#N/A	#N/A	#N/A	#N/A	#N/A
Ccnd1	-0.333956	0.000649804	-0.536465	1.79814e-06	0.0796013	0.449802	-0.219362	0.0675278	0.68199	3.17449e-08	0.687351	3.21338e-07
Ccnd2	-0.0204687	0.925918	0.261634	0.186687	0.814776	1.94542e-09	-0.432254	0.000581514	1.60962	1.66255e-16	1.15892	8.10072e-12
Cd14	-0.337338	0.000217555	-0.197994	0.022902	-0.0257481	0.793559	-0.0465967	0.7226	-0.129494	0.128294	-0.479128	1.81571e-05
Cd2	#N/A	#N/A	#N/A	#N/A	#N/A	#N/A	#N/A	#N/A	#N/A	#N/A	#N/A	#N/A
Cd38	0.0171038	0.94128	0.453894	0.0201437	0.365201	0.342697	0.163523	0.772648	0.630976	0.0410134	1.1326	0.000220317
Cd44	-0.297189	0.000114984	-0.217754	0.00350793	-0.21242	0.00442466	0.0399334	0.705794	-0.399835	4.45979e-07	0.0291172	0.713013
Cd69	#N/A	#N/A	#N/A	#N/A	#N/A	#N/A	#N/A	#N/A	#N/A	#N/A	#N/A	#N/A
Cdc25b	-0.152398	0.0881885	-0.394107	8.69483e-05	-0.20498	0.0287932	-0.174478	0.127631	-0.681373	4.10172e-09	-1.00472	3.5438e-11
Cdk2	0.0580212	0.684425	-0.370436	0.0077832	-0.326819	0.0152853	-0.206691	0.216107	-0.938719	9.55594e-09	-0.729322	4.29055e-06
Cdkn1a	0.451241	4.93894e-06	0.390441	7.89755e-06	0.126801	0.156563	0.278285	0.0110781	0.552694	1.47733e-08	-0.8232	9.65454e-10
Cdkn1b	0.46692	0.00271975	-0.0258952	0.884713	-0.0573605	0.742001	0.0918759	0.681421	0.266334	0.0585968	-0.0461433	0.786994
Cflar	-0.0661233	0.327173	-0.242623	0.000937701	-0.414153	9.71236e-07	-0.0786094	0.397411	-0.390826	5.9386e-07	0.161974	0.0280287
Clu	-0.658189	3.049e-08	0.00874344	0.936932	-0.248131	0.0176634	0.170035	0.183778	-0.597246	4.58023e-08	0.754468	1.01371e-08
Crebbp	0.15243	0.122368	-0.0503636	0.655313	-0.227041	0.030828	-0.170756	0.184614	-0.152825	0.102694	-0.151418	0.156184
Cth	-0.0537238	0.760079	-0.0617652	0.729897	-0.158249	0.179908	-0.0865563	0.593981	-1.14086	5.3241e-08	-0.0933418	0.595446
Ctnnb1	0.851675	2.97198e-15	0.545076	5.82778e-11	0.252725	3.1224e-05	0.0971195	0.148339	0.39363	4.14221e-09	0.197648	0.000877994
Cyld	0.459321	3.54337e-06	0.338782	0.000256838	0.345413	0.000238123	0.233955	0.0259695	1.06508	9.12118e-14	1.03499	4.25057e-12
Dap	0.228181	0.0241376	0.133238	0.205192	0.220131	0.0379361	-0.797815	1.27564e-07	0.664161	1.52958e-07	-0.278488	0.014872
Dap3	-0.382322	2.12665e-08	-0.097977	0.0658006	-0.238188	4.715e-05	-0.142792	0.0257242	-0.430389	4.8731e-10	-0.410613	1.96894e-08
Dcn	1.88281	0.00251162	3.84037	2.45677e-10	2.21956	4.9552e-05	2.20283	0.00029123	2.75757	3.73155e-07	5.83124	4.81577e-13
Ddit3	0.240919	0.0493725	-0.0223356	0.86989	-0.0677323	0.549857	0.324899	0.0174707	0.172732	0.0611448	1.40668	6.61984e-13
Dffa	0.446353	1.01028e-06	0.166969	0.0217725	0.219865	0.00136429	0.128215	0.128469	0.591041	3.30206e-10	0.409712	5.76021e-06
Diablo	-0.0717417	0.231322	0.0696129	0.26357	-0.108844	0.0794433	0.104021	0.184052	-0.125539	0.0355207	-0.0422607	0.56248
Dnaja1	0.15638	0.0134206	0.229696	0.000763527	0.0306812	0.672433	-0.00553608	0.960511	-0.0813798	0.17742	0.0398298	0.576466
Dnajc3	-0.171698	0.0489342	-0.117854	0.203758	0.024261	0.817145	0.0195803	0.894433	0.278715	0.00135411	0.358703	0.000430906
Dnm1l	0.308648	0.00103421	-0.0300619	0.774228	0.0537066	0.594832	0.0071764	0.964467	0.0462929	0.597766	0.0906646	0.360995
Dpyd	-0.538949	0.455317	0.300818	0.641998	1.04237	0.0931012	-1.11171	0.134637	2.78395	6.15096e-09	0.0507433	0.874997
Ebp	-0.245761	0.00980755	-0.096665	0.338673	0.258215	0.0100615	-0.0492168	0.734968	0.682934	1.27148e-08	-0.231614	0.0254063
Egr3	-1.89691	0.0425471	-0.179292	0.874668	-1.25343	0.00648951	-1.16542	0.0795691	-3.64844	1.52824e-10	-3.81733	4.90658e-09
Emp1	-1.53829	3.59178e-16	-1.40413	2.19683e-15	-0.542417	4.13265e-07	-0.309301	0.00330562	-1.95964	1.01244e-19	-1.342	1.43363e-14
Eno2	0.910213	0.0076761	0.718091	0.0119162	-0.288465	0.568409	0.118169	0.86905	0.937643	4.9961e-05	0.942056	9.63227e-05
Erbb2	-0.0213942	0.826191	0.114514	0.231331	0.101193	0.285949	0.124604	0.292566	0.284888	0.00120839	0.173285	0.0703898
Erbb3	0.206631	0.00955548	0.0408024	0.653305	0.21127	0.0102605	0.469292	1.14511e-05	0.562017	7.03526e-07	1.08753	1.23758e-11
Ereg	-0.0387522	0.620386	0.437593	2.62406e-06	-0.535774	3.19319e-08	0.061508	0.557443	-1.57532	2.32656e-18	-0.194038	0.0220414
Etf1	-0.240809	0.00484682	-0.0727735	0.42507	-0.0357427	0.722327	-0.080764	0.505973	-0.334622	0.000168876	-0.134152	0.149109
F2	#N/A	#N/A	#N/A	#N/A	#N/A	#N/A	#N/A	#N/A	#N/A	#N/A	#N/A	#N/A
F2r	-1.09749	2.0711e-12	-0.695424	1.85411e-08	-0.668549	3.32702e-08	-0.679665	2.54724e-07	-0.515369	6.04583e-07	0.0237614	0.81914
Fas	#N/A	#N/A	#N/A	#N/A	#N/A	#N/A	#N/A	#N/A	#N/A	#N/A	#N/A	#N/A
Fasl	#N/A	#N/A	#N/A	#N/A	#N/A	#N/A	#N/A	#N/A	#N/A	#N/A	#N/A	#N/A
Fdxr	-0.390333	0.00199524	-0.403425	0.00159077	-0.380168	0.0054484	-0.401332	0.0130188	-1.19147	3.59198e-10	-0.7573	4.52646e-06
Fez1	#N/A	#N/A	#N/A	#N/A	#N/A	#N/A	#N/A	#N/A	#N/A	#N/A	#N/A	#N/A
Gadd45a	0.642036	1.2435e-06	0.460211	5.33076e-07	0.393263	3.91252e-05	0.488974	1.3543e-06	0.156375	0.0768446	0.440058	1.90908e-05
Gadd45b	0.969678	3.27994e-09	0.533891	4.27739e-05	0.539244	4.80709e-05	0.577117	0.000167316	1.36802	7.13573e-12	1.18853	4.61435e-09
Gch1	1.12556	4.19344e-06	1.04454	7.65071e-07	0.957869	7.92341e-07	0.0363686	0.893077	1.88065	7.4338e-15	0.22047	0.141118
Gna15	#N/A	#N/A	#N/A	#N/A	#N/A	#N/A	#N/A	#N/A	#N/A	#N/A	#N/A	#N/A
Gpx1	-0.14606	0.26904	0.311849	0.023732	0.172426	0.236529	-0.284812	0.0917133	0.869458	1.39322e-07	0.340789	0.0216383
Gpx3	0.620609	0.0396067	0.83725	0.00709227	0.676433	0.00414746	0.622669	0.0303131	0.818175	9.57383e-05	1.84224	4.9319e-08
Gpx4	-0.101785	0.39627	0.204797	0.103615	0.229281	0.0770308	-0.18335	0.255213	0.636066	4.19179e-06	0.110807	0.417082
Gsn	0.267742	0.00447425	0.350982	0.000427954	0.473394	1.90597e-05	0.241967	0.0344398	2.34515	2.6697e-20	1.26457	3.81385e-13
Gsr	0.210752	0.00220607	0.153486	0.0282901	0.233583	0.00156869	-0.0577218	0.550325	-0.0265036	0.690613	-0.206771	0.0055387
Gstm2	1.62608	1.58941e-05	0.889637	0.000643828	1.65764	1.44285e-08	-0.0546491	0.851843	2.38636	2.593e-20	1.27483	1.08581e-14
Gucy2e	#N/A	#N/A	#N/A	#N/A	#N/A	#N/A	#N/A	#N/A	#N/A	#N/A	#N/A	#N/A
H1f0	0.030285	0.627799	-0.269897	9.91745e-05	0.176217	0.00756273	0.112219	0.161954	-0.0202573	0.7391	-0.699328	3.11963e-11
Hgf	#N/A	#N/A	#N/A	#N/A	#N/A	#N/A	#N/A	#N/A	#N/A	#N/A	#N/A	#N/A
Hmgb2	-0.701634	4.67739e-10	-0.616595	7.23233e-09	-0.436949	4.04445e-06	-0.394988	0.000121048	-1.64495	1.20132e-18	-1.02113	1.07682e-12
Hmox1	0.160051	0.092899	0.387021	0.000127819	0.307953	0.000500042	0.0216011	0.87297	-0.0975253	0.197343	1.04244	2.513e-12
Hspb1	1.25169	5.08874e-11	1.80274	3.08074e-14	1.66854	1.86505e-08	1.38987	3.5944e-06	2.82848	9.19304e-19	1.94852	8.55583e-14
Ier3	0.696729	2.00929e-09	0.461988	4.17931e-06	0.102234	0.248102	0.224304	0.0302731	0.169214	0.0286436	0.233426	0.0106618
Ifitm3	1.20275	0.280366	0.365834	0.786493	1.10628	0.0213668	-4.30036	4.79631e-08	1.35106	8.46829e-12	-1.10149	2.0491e-09
Ifnb1	#N/A	#N/A	#N/A	#N/A	#N/A	#N/A	#N/A	#N/A	#N/A	#N/A	#N/A	#N/A
Ifngr1	0.140815	0.0471728	0.133892	0.0691662	0.632801	4.94655e-10	0.379424	3.95368e-05	0.674524	3.36812e-11	0.910896	1.12822e-12
Igf2r	0.659204	1.65807e-08	0.51377	1.34116e-06	0.535901	7.84076e-07	0.624977	7.61102e-07	1.47729	6.13327e-17	1.24983	1.09921e-13
Igfbp6	0.860187	0.2424	-0.311371	0.6938	0.659876	0.31716	-1.35746	0.114628	0.327443	0.283706	1.38638	0.00356431
Il18	4.5931	2.94041e-09	2.41225	1.28171e-06	4.48344	2.49473e-09	2.2454	0.000107214	7.65064	2.49383e-15	5.20418	6.71766e-11
Il1a	0.312733	0.228621	0.271213	0.306045	-0.549178	0.00779173	-1.37553	7.15606e-05	-1.24175	0.00126077	-1.08794	0.0156197
Il1b	#N/A	#N/A	#N/A	#N/A	#N/A	#N/A	#N/A	#N/A	#N/A	#N/A	#N/A	#N/A
Il6	#N/A	#N/A	#N/A	#N/A	#N/A	#N/A	#N/A	#N/A	#N/A	#N/A	#N/A	#N/A
Irf1	0.905129	1.60719e-09	0.467786	2.80039e-05	0.512062	7.54581e-06	0.270264	0.0265583	0.872019	2.46075e-10	0.59994	1.47297e-06
Isg20	0.448863	9.99817e-06	0.140118	0.129223	0.273113	0.00203795	-0.0159645	0.91564	0.949403	9.97141e-13	0.651978	2.42487e-07
Jun	0.453733	0.00423665	0.119122	0.474751	0.217785	0.17699	0.21892	0.309057	1.29202	1.6207e-09	0.226351	0.198414
Krt18	0.185478	0.0747847	0.428109	0.000213567	0.281645	0.0157111	0.111697	0.453403	-0.256342	0.0126807	0.13479	0.231778
Lef1	-0.599473	0.359458	-0.15914	0.806248	-0.280253	0.209997	-2.25157	3.97095e-08	0.0973159	0.44574	-0.8063	5.28543e-06
Lgals3	0.0503648	0.54178	-0.40647	1.60473e-05	0.417795	1.65923e-05	-0.387286	0.000252371	0.833907	3.27865e-11	-0.774393	1.53567e-09
Lmna	-0.237504	0.0703588	0.0220327	0.889816	-0.124716	0.408077	-0.229556	0.18891	0.213712	0.11138	-0.490109	0.00190947
Lum	#N/A	#N/A	#N/A	#N/A	#N/A	#N/A	#N/A	#N/A	#N/A	#N/A	#N/A	#N/A
Madd	0.382908	2.6474e-06	-0.138394	0.0507123	0.128728	0.0774751	-0.123195	0.172331	0.560722	3.95478e-10	-0.418506	1.46232e-06
Mcl1	0.145227	0.00149051	0.343598	1.22883e-08	0.166396	0.000763315	0.218997	0.000213826	0.457382	1.33618e-11	0.0437558	0.380887
Mgmt	#N/A	#N/A	#N/A	#N/A	#N/A	#N/A	#N/A	#N/A	#N/A	#N/A	#N/A	#N/A
Mmp2	-0.961126	0.328121	0.328251	0.75379	-0.309636	0.584746	-0.149574	0.838534	0.386123	0.150716	2.45206	9.2464e-06
Nedd9	0.339049	0.000724724	0.224418	0.0214914	0.543984	8.63473e-08	0.19823	0.0424666	1.95659	5.75399e-20	1.48983	1.0015e-15
Nefh	-0.284045	0.343121	0.464121	0.216949	-0.418902	0.0572764	0.0741535	0.841933	-0.923319	0.0288816	-0.229195	0.634299
Pak1	0.520851	8.90396e-09	0.392859	8.75441e-07	0.192111	0.0048335	-0.179565	0.028386	0.611447	2.55386e-11	-0.157567	0.0217622
Pdcd4	0.899545	1.54953e-07	0.727963	5.50131e-07	0.422759	0.000860343	0.0921271	0.541209	1.43861	1.02131e-15	0.332255	0.000526293
Pdgfrb	1.14905	0.198413	-0.738584	0.498469	-0.186889	0.827663	0.261803	0.82094	0.261598	0.293027	2.55105	3.61797e-07
Pea15a	0.490367	1.46575e-07	0.397224	5.78672e-06	0.481376	4.12385e-07	0.470629	5.05401e-06	0.836139	1.29442e-12	1.02858	2.91237e-13
Plat	0.0384916	0.63607	0.770412	1.51355e-10	-0.257056	0.00236478	-0.243232	0.0129529	-0.132194	0.0774071	1.17921	6.1538e-14
Plcb2	#N/A	#N/A	#N/A	#N/A	#N/A	#N/A	#N/A	#N/A	#N/A	#N/A	#N/A	#N/A
Plppr4	#N/A	#N/A	#N/A	#N/A	#N/A	#N/A	#N/A	#N/A	#N/A	#N/A	#N/A	#N/A
Pmaip1	0.946679	7.41098e-13	0.930208	6.02504e-13	0.732574	3.32345e-11	0.633771	1.06863e-08	1.18679	5.35773e-16	1.40548	5.31046e-16
Ppp2r5b	0.929487	4.65243e-09	1.06524	1.92353e-10	0.757404	3.20679e-08	0.531371	0.000101133	1.60873	1.08902e-15	1.56738	7.49655e-14
Ppp3r1	0.00859111	0.932084	0.123961	0.190557	0.185484	0.0492915	0.0653361	0.622678	0.360347	0.000114086	0.141576	0.146416
Ppt1	-0.441004	4.30135e-07	-0.0672759	0.372741	-0.254243	0.00111578	0.0751495	0.448627	-0.366802	3.68857e-06	0.192612	0.01276
Prf1	#N/A	#N/A	#N/A	#N/A	#N/A	#N/A	#N/A	#N/A	#N/A	#N/A	#N/A	#N/A
Psen1	0.0198696	0.836461	0.0586849	0.55469	0.110201	0.239614	0.114205	0.334151	0.218812	0.00975814	0.0590209	0.549606
Psen2	-0.469979	9.1851e-06	-0.398867	0.000145987	-0.000481955	0.996097	0.0844195	0.550941	0.142251	0.153982	0.210377	0.0692244
Ptk2	-0.0181042	0.819145	0.0506627	0.536957	0.0734883	0.363859	-0.076445	0.461548	0.0465202	0.518664	0.107185	0.185008
Rara	0.188416	0.113428	0.484712	0.000350124	0.04089	0.7544	-0.0422819	0.82993	-0.0555049	0.614914	0.483102	0.000504217
Rela	0.162484	0.0314746	0.38915	1.19569e-05	0.188348	0.0201289	0.105681	0.29905	0.43368	7.55927e-07	0.378814	4.10626e-05
Retsat	-0.465658	5.06252e-05	-0.0678266	0.562922	-0.166333	0.142237	-0.185013	0.20813	-0.638843	2.92785e-07	-0.496041	7.22475e-05
Rhob	0.804817	2.37861e-07	0.849423	5.21808e-08	0.46943	0.000296438	0.459756	0.00198481	1.56238	7.27741e-14	1.28645	1.85166e-10
Rhot2	0.111745	0.417022	-0.192328	0.15833	-0.254463	0.0534435	-0.0670744	0.729505	-0.524377	0.00010924	-0.25752	0.0684243
Rnasel	0.755691	5.44519e-05	0.0215249	0.910257	0.263339	0.0561567	0.336155	0.0271812	0.803256	0.00133746	1.35868	7.54612e-06
Rock1	0.146843	0.0693584	-0.154775	0.0680974	0.143968	0.0967466	0.0512121	0.680559	0.302625	0.000300648	0.387174	8.66446e-05
Sat1	0.326813	0.000637646	0.459907	2.65199e-06	0.389504	1.67015e-05	0.323323	0.00105936	0.752758	1.8647e-11	0.893722	1.13963e-11
Satb1	#N/A	#N/A	#N/A	#N/A	#N/A	#N/A	#N/A	#N/A	#N/A	#N/A	#N/A	#N/A
Sc5d	-0.113485	0.0986591	-0.339957	3.09869e-05	-0.189751	0.00961412	-0.0410151	0.696816	-0.276583	0.000108831	-0.668164	8.32256e-10
Slc20a1	-0.654696	1.70558e-10	-0.547064	6.60734e-09	-0.388525	2.94216e-06	-0.129905	0.139044	-1.16101	1.47105e-16	-0.50067	1.04425e-07
Smad7	-0.152956	0.0137239	-0.108464	0.0919796	-0.3254	9.81871e-06	-0.282847	0.000421953	0.0843398	0.149508	-0.119798	0.0733069
Sod1	-0.332064	0.00049268	-0.0645741	0.517425	-0.0662697	0.51051	-0.224988	0.0470485	-0.169676	0.0553011	-0.482403	1.96359e-05
Sod2	0.017702	0.880562	0.15602	0.163628	0.0906886	0.404711	0.0686081	0.652674	0.0624868	0.514408	-0.0121042	0.92043
Sptan1	0.0336045	0.600459	0.0650543	0.327513	0.186825	0.00537881	0.0872864	0.296757	0.610175	2.96384e-11	0.526206	1.41568e-08
Sqstm1	0.0558394	0.522775	0.373218	0.000153442	0.062903	0.516256	0.0495436	0.710281	0.0661253	0.442442	-0.053269	0.60059
Tap1	#N/A	#N/A	#N/A	#N/A	#N/A	#N/A	#N/A	#N/A	#N/A	#N/A	#N/A	#N/A
Tgfb2	1.32229	5.57488e-09	1.44474	1.74725e-09	2.5486	5.00281e-17	0.87549	3.52947e-07	4.00746	6.48279e-24	2.39472	5.65515e-19
Tgfbr3	#N/A	#N/A	#N/A	#N/A	#N/A	#N/A	#N/A	#N/A	#N/A	#N/A	#N/A	#N/A
Timp1	-0.449157	0.00013701	0.117021	0.357638	-0.281656	0.0116541	-0.272377	0.0525353	0.0753047	0.467756	0.551442	2.20944e-05
Timp2	0.550019	1.12994e-06	0.466246	2.0447e-05	0.638166	2.37685e-07	0.190562	0.118242	1.53081	1.30282e-15	0.907809	2.37584e-09
Timp3	0.878944	7.58018e-10	1.17999	2.50648e-12	1.17088	6.33488e-12	-0.00675278	0.972866	1.9811	8.01758e-18	1.7968	1.47711e-15
Tnf	#N/A	#N/A	#N/A	#N/A	#N/A	#N/A	#N/A	#N/A	#N/A	#N/A	#N/A	#N/A
Tnfrsf12a	0.235117	0.0102086	0.269102	0.00672862	-0.0377475	0.721793	0.148269	0.214595	-0.166652	0.0528192	0.136292	0.162676
Tnfsf10	#N/A	#N/A	#N/A	#N/A	#N/A	#N/A	#N/A	#N/A	#N/A	#N/A	#N/A	#N/A
Top2a	-0.514073	2.38996e-09	-0.749174	1.61673e-12	-0.250647	0.000390811	-0.223176	0.00546176	-1.08262	9.20287e-17	-0.73329	2.12269e-11
Tspo	0.285726	0.027538	0.215293	0.111015	0.453843	0.00134687	0.167751	0.338025	1.08951	6.96502e-10	0.254422	0.0693613
Txnip	-0.120328	0.17985	0.125731	0.187629	-0.182209	0.0687386	0.132394	0.339239	0.582645	1.07776e-05	0.423701	0.00343279
Vdac2	-0.12055	0.0984967	-0.0820578	0.296323	0.0667629	0.411126	0.0240391	0.842944	0.0564482	0.433636	-0.208978	0.0111258
Wee1	-0.513367	6.39736e-06	-0.587584	1.42688e-06	0.0397928	0.704242	0.0555939	0.691323	-0.424745	2.91748e-05	-0.25794	0.00929666
Xiap	0.201065	0.0169312	-0.135786	0.118045	-0.0786861	0.382948	-0.120612	0.277895	-0.0568066	0.479639	-0.219263	0.017453
additional transcripts:
IL33	0.99596	0.00732149	0.848068	0.00655834	1.42746	1.91658e-10	-0.0169402	0.947307	2.61111	1.75132e-17	2.78436	1.48339e-17
HALLMARK_APOPTOSIS
https://www.gsea-msigdb.org/gsea/msigdb/mouse/geneset/HALLMARK_APOPTOSIS
