# Supplementary material for: Novel Syngeneic Cell Lines for Studying High-Risk BRAFV600E-Driven Colorectal Cancer In Vivo
Source: Cancer Res Commun. 2026 Feb 16;6(2):320–39. doi: 10.1158/2767-9764.CRC-25-0599 (PMC13037773; doi:10.1158/2767-9764.CRC-25-0599)
Supplement: Supplementary Table S4 — Table S4. Relative expression of PD-L2 (Pdcdc1lg2) in RNA-seq of encorafenib-treated NaJa cells [file crc-25-0599_supplementary_table_s4_suppst4.xlsx]

## Sheet: Supplementary Table 3
Supplementary Table S4. Relative expression of PD-L2 (Pdcdc1lg2) in RNA-seq of encorafenib-treated NaJa cells
	NaJa-D				NaJa-F				NaJa-G
	1d		5d		1d		5d		1d		5d
	log2fc	adj. P-Value	log2fc	adj. P-Value	log2fc	adj. P-Value	log2fc	adj. P-Value	log2fc	adj. P-Value	log2fc	adj. P-Value
Pdcd1lg2	-2.32887	7.80445e-09	-2.93654	2.11669e-08	-1.92436	1.16461e-09	-3.45229	1.93167e-10	-2.48922	4.35472e-18	-4.22897	9.40903e-16
