# Supplementary material for: Novel Syngeneic Cell Lines for Studying High-Risk BRAFV600E-Driven Colorectal Cancer In Vivo
Source: Cancer Res Commun. 2026 Feb 16;6(2):320–39. doi: 10.1158/2767-9764.CRC-25-0599 (PMC13037773; doi:10.1158/2767-9764.CRC-25-0599)
Supplement: Supplementary Data — Source data (uncropped blots and tables with individual data points) provided as a single Excel file [file crc-25-0599_supplementary_data_suppsd.xlsx]

## Sheet: Fig. 1B uncropped Gels
Figure 1B
PCR	Agarose gels

## Sheet: Fig. 1F uncropped Gels
	WB 26
	WB21

## Sheet: Fig. 1E
	NaJa-D				NaJa-F				NaJa-G
	Data 1	Data 2	Data 3	Data 4	Data 1	Data 2	Data 3	Data 4	Data 1	Data 2	Data 3	Data 4
Vim	0.0247	0.0137	0	0	0.0229	0.0208	0	0.06	1	1	1	1
ZEB1	0.0638	0.0455			0.3027	0.2202			1	1
N-Cad	0.2162	0.2603	0.16	0.17	0.281	0.4291	0.38	0.54	1	1	1	1
E-Cad	1.2972	1.9681	2.15	1.44	1.1554	1.5279	1.83	0.91	1	1	1	1

## Sheet: Fig. 1F
	NaJa-D [total cell number]						NaJa-F [total cell number]						NaJa-G [total cell number]
days	Data 1			Data 2			Data 1			Data 2			Data 1			Data 2
1	5000	3300	4000	19000	19300	19700	3300	4000	4300	19000	14000	22300	3000	4600		10300	6000	5000
2	24000	20300	22300	50000	41000	41000	58000	79000	56300	48700	44700	16300	31700	24000	27000	18700	16300	13000
3	54000	56700	52670	83700	54300	126700	58000	79000	56300	106700	99000	82300	114300	126000	92700	26300	48000	56300
4	177000	171000	138000	270000	260000	200000	148000	241000	237000	218000	189000	199000	325000	306000	283000	170000	103000	129000
7	2320000	3100000	1790000	1140000	1400000	1670000	1650000	2540000	1950000	1290000	1500000	1250000	4050000	2370000	2500000	3530000	3130000	2850000
9	3790000	2320000	2900000	1310000	3170000	1890000	2050000	2750000	3890000	3870000	2050000	4520000	3570000	3010000	2800000	4560000	5290000	9050000
11	4400000	4430000	3120000	1710000	1720000	1690000	2050000	2750000	3890000	2090000	2720000	1370000	3470000	3950000	6430000	6400000	6520000	7550000
14	5790000	3700000	4590000	1810000	1040000	2630000	1890000	2640000	1040000	1710000	1880000	2400000	3700000	5150000	3790000	8040000	7290000	8210000

## Sheet: Fig. 2B
NaJa-D
	DMSO	Vem 0.1 µM	Vem 1 µM	Vem 3 µM	Enco 0.05 µM	Enco 0.5 µM	Enco 1.5 µM	Tram 10 nM	Tram 50 nM	Tram 100 nM
Data 1	1	0.938504	0.899847	0.691391	0.78807	0.6536	0.674217	0.000239976	0.00040692	0
Data 2	1	1.02389	0.87	0.739317	0.878695	0.774677	0.660449	0.00147943	0	2.5955e-05
Data 3	1	1.03938	0.799884	0.650781	0.772731	0.661957	0.456006	0	1.0329e-05	0

## Sheet: Fig. 2C
NaJa-F
	DMSO	Vem 0.1 µM	Vem 1 µM	Vem 3 µM	Enco 0.05 µM	Enco 0.5 µM	Enco 1.5 µM	Tram 10 nM	Tram 50 nM	Tram 100 nM
Data 1	1	0.807567	0.786196	0.627264	0.745473	0.487141	0.266543	0.000514948	5.7216e-05	1.4304e-05
Data 2	1	0.905073	0.678473	0.5315	0.652171	0.63046	0.211161	0.0322513	0.00986938	0.0165055
Data 3	1	0.952551	0.750105	0.393726	0.547995	0.506409	0.385638	0.000643663	9.7949e-05	0.00416982

## Sheet: Fig. 2D
NaJa-G
	DMSO	Vem 0.1 µM	Vem 1 µM	Vem 3 µM	Enco 0.05 µM	Enco 0.5 µM	Enco 1.5 µM	Tram 10 nM	Tram 50 nM	Tram 100 nM
Data 1	1	0.951568	0.310532	0.322247	0.299807	0.140384	0.147149	0.00250644	0.00020429	0.00021214
Data 2	1	1.22887	0.391925	0.231605	0.28018	0.165041	0.0730183	0.000310767	0	0
Data 3	1	0.911999	0.136368	0.0968826	0.0972877	0.038315	0.0411354	0.000255033	0.00031504	0

## Sheet: Fig. 2E
log2 fold change sorted
	NaJa-D			NaJa-F			NaJa-G
	Vem	Enco	Tram	Vem	Enco	Tram	Vem	Enco	Tram
ErbB2	0.0190513	-0.0459451	0.0368927	-0.239195	-0.171872	-0.0728007	0.135152	0.166911	0.321835
EGF R	0.0235749	-0.0597321	0.0544933	-0.139909	-0.222342	-0.0896422	0.133298	0.143964	0.288509
PDGF Rα	-0.000706117	-0.00504226	0.0191625	-0.00824397	-0.0465468	-0.071068	0.0560345	-0.0221152	0.00737079
TrkC	0.114051	-0.0291951	0.0400435	-0.0139706	0.0333488	0.0643267	0.131509	0.000384334	0.169107
MSP R	0.0810493	-0.0758621	0.0132245	-0.125596	-0.0995187	-0.0574234	0.203751	0.138305	0.32028
Axl	0.0535775	-0.133757	-0.0797531	-0.0376022	-0.100489	-0.0839537	0.289225	0.111526	0.327891
EphA2	0.00636582	-0.224363	-0.52473	-0.106316	-0.285028	-0.908827	-0.325708	-0.389337	-0.436937
EphA8	-0.08585	0.52779	0.0690337	-0.184459	0.325118	0.0709954	1.03695	0.960637	1.28742
EphB1	0.183883	0.608351	0.440359	-0.181898	0.356988	0.0267564	0.693866	0.735693	0.93038
EphB4	-0.0281172	-0.108668	-0.143995	-0.0316618	0.0129696	0.00985989	1.34549	1.17197	1.32975
EphA7	-0.0149179	0.034632	-0.0846245	0.107382	0.0754318	0.0837923	0.434334	0.231301	0.675033
Mer	0.0500672	0.0244352	0.151569	0.00410181	0.132354	0.17213	0.410413	0.0606659	0.274461
ErbB4	0.0119616	-0.143512	-0.058669	0.0657339	0.0525726	0.0235895	0.434314	0.132322	0.544021
VEGF R1	0.103541	-0.0920228	-0.0183278	0.0966065	-0.0372662	0.00602731	0.391015	0.201478	0.400262
Insulin R	0.104037	0.0919589	-0.0183585	0.0645605	0.186667	0.00134144	0.0655466	0.0845831	0.407793
TrkA	-0.0497193	0.149751	0.0236565	-0.158426	0.125591	-0.0515213	0.214511	0.195378	0.382417
TrkB	0.0580081	0.166071	0.0861642	-0.178368	0.173916	-0.0702241	0.24044	0.147883	0.185137
FGF R4	0.0450905	0.181937	0.119583	0.2422	0.232659	0.12774	-0.26944	-0.196235	0.316557
ErbB3	0.0518081	-0.0911069	-0.0200172	-0.0103094	0.0294159	0.155852	0.263146	0.0180635	0.355378
EphB2	0.0128588	-0.0799318	-0.299629	0.045378	0.129015	0.281395	0.2783	0.0190747	0.301193
c-Ret	0.139882	0.093487	-0.0308222	0.0580904	0.0983751	-0.0147706	-0.0707946	-0.0483169	0.379885
IGF-I R	0.0801641	-0.0515964	-0.0556928	0.0126355	0.0765097	0.102591	0.143125	-0.0510496	0.339752
PDGF Rβ	0.0201817	-0.059515	-0.131203	-0.00774481	-0.040491	0.0458009	0.255647	0.0875326	0.406982
Tie-2	-0.0325551	-0.146262	-0.155071	0.00599867	-0.0279544	-0.00832101	0.283386	0.103594	0.465388
EphB6	0.0227706	-0.146532	0.137127	-0.0579692	-0.0244572	0.071634	0.181391	-0.0426745	0.272339
Dtk	-0.175588	-0.0301126	-0.23023	-0.00293041	0.223948	0.038349	0.135427	0.114545	0.258989
EphA6	-0.0467001	-0.104216	-0.1235	0.0390303	-0.0930009	0.00374951	0.12209	-0.0163682	0.550975
HGF R	0.0439494	-0.0146403	-0.0287856	-0.268731	-0.149417	0.0959377	0.238707	0.0891024	0.301124
M-CSF R	0.104933	0.0166791	0.0682148	0.112888	0.056798	0.0640392	-0.276868	-0.201196	0.159677
VEGF R2	0.0257711	-0.0947694	-0.113085	-0.074963	0.0188918	0.0587924	0.128201	-0.0848365	0.142939
MuSK	0.0682246	-0.00668136	-0.039306	0.0292797	0.0639141	0.031217	-0.0799956	-0.105082	0.0106106
Tie-1	-0.0189505	-0.191861	-0.228601	0.0280298	-0.112862	0.0457694	0.122744	-0.146061	0.270587
SCF R	0.0834672	-0.0916642	-0.0449903	0.0971706	0.0498958	0.105918	-0.237609	-0.261933	0.0163199
VEGF R3	0.0237083	-0.0381535	-0.0929064	-0.0709836	-0.144192	-0.0264407	0.0545245	-0.136687	0.0881393
EphA3	0.146019	0.203843	-0.185405	0.26712	0.0740079	0.0506106	-0.770624	-0.392397	0.105072
FGF R3	-0.0122232	-0.000105385	0.0246714	-0.0470701	0.0421466	0.0141017	-0.313227	-0.296135	0.0642372
Flt-3 R	-0.0543787	-0.110778	-0.0599933	-0.0295991	0.0144302	0.00558496	-0.215392	-0.206144	0.108882
EphA1	-0.0130092	-0.123631	0.0498524	0.0281789	-0.0495719	0.0588872	-0.723441	-0.568763	-0.036486
FGF R2 IIIc	-0.0828604	0.0412175	-0.0655793	0.771818	0.778847	0.88166	-3.34151	-1.87169	-0.386416

## Sheet: Fig. 2G uncropped membranes
Figure 2G
uncropped membranes
HER2 WB:							HER3 WB:
EGFR WB:

## Sheet: Fig. 2G
Figure 2G
Western Blot Quantifications
	HER2/loading - normalized to NaJa-F
		NaJa-D	NaJa-F	NaJa-G
	WB6		1	0.911115
	WB29.1	1.3099	1	0.707311
	WB29.2	1.13487	1	0.853524
	WB29.3	1.22228	1	0.750809
	WB29.4	0.738982	1	0.516876
	HER3/loading - normalized to NaJa-F
		NaJa-D	NaJa-F	NaJa-G
	WB6	1.11995	1	0.0525913
	WB29.1	0.90206	1	0.077048
	WB29.2	1.07954	1	0.0889678
	WB29.3	0.868925	1	0.0525964
	WB29.4	1.08735	1	0.102511
	EGFR/loading - normalized to NaJa-F
		NaJa-D	NaJa-F	NaJa-G
	WB 7	2.08097	1	0.128065
	WB 6	0.685267	1	0.145504
	WB20	0.333907	1	0.00683379
	WB10	0.548057	1	0.223275
	WB 25/26 "old"	0.118657	1	0.0254563
	WB 25/26 "new"	0.459759	1	0.117117

[truncated: 29 more sheets: Fig. 3A uncropped membranes, Fig. 3B, Fig. 3D, Fig. 3F, Fig. 4C, Figure 6C, Fig. S2C, Fig. S3B, Fig. S4A uncropped gels, Fig. S4B, Fig. S6, Fig. S7A, Fig. S7B membranes, Fig. S8B uncropped membranes, Fig. S8B, Fig. S9C, Fig S10A uncropped membranes, Fig. S10A quantification, Fig. S10C, Fig. S10D …]
